# Supplementary material for: ﻿A study on the Melandryidae (Coleoptera) of Mount Leigong, Guizhou Province, Southwest China, with descriptions of three new species and a checklist of Chinese melandryid species
Source: Zookeys. 2025 Nov 28;1261:223–39. doi: 10.3897/zookeys.1261.172411 (PMC12680948; doi:10.3897/zookeys.1261.172411)
Supplement: XML Treatment for Phloiotrya similis [file zookeys.1261.172411-treatment2.xml]

<!DOCTYPE tp:taxon-treatment
  PUBLIC "-//TaxonX//DTD Taxonomic Treatment Publishing DTD v0 20100105//EN" "tax-treatment-NSO.dtd">
<tp:taxon-treatment xmlns:tp="http://www.plazi.org/taxpub"><tp:treatment-meta><kwd-group><label>Taxon classification</label><kwd>
                <named-content content-type="kingdom">Animalia</named-content>
              </kwd><kwd>
                <named-content content-type="order">Coleoptera</named-content>
              </kwd><kwd>
                <named-content content-type="family">Melandryidae</named-content>
              </kwd></kwd-group><mixed-citation publication-type="journal"><person-group><name><surname>Yang</surname><given-names>Shulin</given-names></name><name><surname>Zeng</surname><given-names>Hegen</given-names></name></person-group><article-title>﻿A study on the <tp:taxon-name><tp:taxon-name-part taxon-name-part-type="family">Melandryidae</tp:taxon-name-part></tp:taxon-name> (<tp:taxon-name><tp:taxon-name-part taxon-name-part-type="order">Coleoptera</tp:taxon-name-part></tp:taxon-name>) of Mount Leigong, Guizhou Province, Southwest China, with descriptions of three new species and a checklist of Chinese melandryid species</article-title><source>Zookeys</source><day>28</day><month>11</month><year>2025</year><volume>1261</volume><fpage>223</fpage><lpage>239</lpage><pub-id pub-id-type="doi">10.3897/zookeys.1261.172411</pub-id></mixed-citation></tp:treatment-meta><tp:nomenclature><label>﻿</label><tp:taxon-name><object-id xmlns:xlink="http://www.w3.org/1999/xlink" content-type="arpha" xlink:type="simple">954C7D8B-125D-5793-8C8C-356C9B9A2E14</object-id>
              <tp:taxon-name-part taxon-name-part-type="genus" reg="Phloiotrya">Phloiotrya</tp:taxon-name-part>
              <tp:taxon-name-part taxon-name-part-type="species" reg="similis">similis</tp:taxon-name-part>
              <object-id xmlns:xlink="http://www.w3.org/1999/xlink" content-type="zoobank" xlink:type="simple">https://zoobank.org/95404FC4-9007-4CF5-B5FE-862E7D551CE6</object-id>
            </tp:taxon-name><tp:taxon-status xmlns:xlink="http://www.w3.org/1999/xlink" xlink:type="simple">sp. nov.</tp:taxon-status><xref ref-type="fig" rid="F2">Fig. 2</xref></tp:nomenclature><tp:treatment-sec sec-type="material" id="SECID0ELKAC"><title>Material examined.</title><p><bold><italic>Holotype</italic></bold>: • “May 5, 2017 / China, Guizhou Province, Leishan County, Queniao Village / Flight Intercept Trap #1 / leg. Shulin Yang”. <named-content xmlns:xlink="http://www.w3.org/1999/xlink" content-type="dwc:verbatimCoordinates" xlink:type="simple"><named-content content-type="geo-json" specific-use="{&#34;type&#34;:&#34;Point&#34;,&#34;coordinates&#34;:[108.225000,26.401500]}" id="NCID0EZKAC" xlink:type="simple">26°24.09'N, 108°13.50'E</named-content></named-content>, 1♂, LS17-0917; <bold><italic>Paratypes</italic></bold>: • “May 24, 2019 / China, Guizhou Province, County, Queniao Village, Flight Intercept Trap #5 / leg. Shulin Yang”. <named-content xmlns:xlink="http://www.w3.org/1999/xlink" content-type="dwc:verbatimCoordinates" xlink:type="simple"><named-content content-type="geo-json" specific-use="{&#34;type&#34;:&#34;Point&#34;,&#34;coordinates&#34;:[108.223833,26.404500]}" id="NCID0EELAC" xlink:type="simple">26°24.27'N, 108°13.43'E</named-content></named-content>, 1♀, LS19-1562. • “May 24, 2019 / China, Guizhou Province, Leishan County, Queniao Village / Flight Intercept Trap #4 / leg. Shulin Yang”. <named-content xmlns:xlink="http://www.w3.org/1999/xlink" content-type="dwc:verbatimCoordinates" xlink:type="simple"><named-content content-type="geo-json" specific-use="{&#34;type&#34;:&#34;Point&#34;,&#34;coordinates&#34;:[108.226333,26.401167]}" id="NCID0EMLAC" xlink:type="simple">26°24.07'N, 108°13.58'E</named-content></named-content>, 1♂, LS19-1010.</p></tp:treatment-sec><tp:treatment-sec sec-type="diagnosis" id="SECID0ERLAC"><title>Diagnosis.</title><p>The new species is most similar to its congener, <tp:taxon-name><tp:taxon-name-part taxon-name-part-type="genus" reg="Phloiotrya">Phloiotrya</tp:taxon-name-part> <tp:taxon-name-part taxon-name-part-type="species" reg="rugicollis">rugicollis</tp:taxon-name-part></tp:taxon-name> Marseul, 1876 (Fig. <xref ref-type="fig" rid="F3">3</xref>), the only previously described <tp:taxon-name><tp:taxon-name-part taxon-name-part-type="genus" reg="Phloiotrya">Phloiotrya</tp:taxon-name-part></tp:taxon-name> species documented with full margined lateral pronotum sides and hair tufts on male abdominal ventrites 1–4 (<xref ref-type="bibr" rid="B9">Nikitsky 1992</xref>; <xref ref-type="bibr" rid="B5">Jung 2019</xref>). The new species also has hair tufts on male abdominal ventrites 1–4, but it can be distinguished from <italic><tp:taxon-name><tp:taxon-name-part taxon-name-part-type="genus" reg="Phloiotrya">P.</tp:taxon-name-part> <tp:taxon-name-part taxon-name-part-type="species" reg="rugicollis">rugicollis</tp:taxon-name-part></tp:taxon-name></italic> by the characters of the lateral margins of pronotum and male genitalia. The lateral pronotum margins present only in basal 1/3 of pronotum in <italic><tp:taxon-name><tp:taxon-name-part taxon-name-part-type="genus" reg="Phloiotrya">P.</tp:taxon-name-part> <tp:taxon-name-part taxon-name-part-type="species" reg="similis">similis</tp:taxon-name-part></tp:taxon-name></italic> sp. nov., while the margins completely extend to anterior angles in <italic><tp:taxon-name><tp:taxon-name-part taxon-name-part-type="genus" reg="Phloiotrya">P.</tp:taxon-name-part> <tp:taxon-name-part taxon-name-part-type="species" reg="rugicollis">rugicollis</tp:taxon-name-part></tp:taxon-name></italic> (Fig. <xref ref-type="fig" rid="F3">3b, c</xref>). The median lobe of aedeagus is longer than the parameres, and the parameres are gradually constricted, then apically rounded, in <italic><tp:taxon-name><tp:taxon-name-part taxon-name-part-type="genus" reg="Phloiotrya">P.</tp:taxon-name-part> <tp:taxon-name-part taxon-name-part-type="species" reg="similis">similis</tp:taxon-name-part></tp:taxon-name></italic> sp. nov., while the length of the median lobe about equals the length of the parameres, and the parameres are abruptly constricted and apically pointed in <italic><tp:taxon-name><tp:taxon-name-part taxon-name-part-type="genus" reg="Phloiotrya">P.</tp:taxon-name-part> <tp:taxon-name-part taxon-name-part-type="species" reg="rugicollis">rugicollis</tp:taxon-name-part></tp:taxon-name></italic> (illustrated by <xref ref-type="bibr" rid="B5">Jung (2019)</xref>). <italic><tp:taxon-name><tp:taxon-name-part taxon-name-part-type="genus" reg="Phloiotrya">Phloiotrya</tp:taxon-name-part> <tp:taxon-name-part taxon-name-part-type="species" reg="similis">similis</tp:taxon-name-part></tp:taxon-name></italic> sp. nov. differs from other congeners by its densely granulated and slightly depressed, peeling-like middle part of the pronotum, and the dense hair tufts on abdominal ventrites 1–4 in the male.</p></tp:treatment-sec><tp:treatment-sec sec-type="description" id="SECID0E4OAC"><title>Description.</title><p><bold>Male</bold> (Fig. <xref ref-type="fig" rid="F2">2a–e</xref>), body oblong; length 10.8–11.7 mm (head concealed under pronotum, and length measured from anterior margin of the pronotum to the apices of elytra), width 2.8–3.0 mm (widest at basal elytra after humeri); black to dark brown, except yellow to yellowish orange on labrum, anteclypeus, procoxae, and basal and ventral sides of profemur; densely punctate, with decumbent, pale yellow setae; setae longer on frons, pronotum, and abdominal ventrites except the hair tufts. <bold><italic>Head</italic></bold> (Fig. <xref ref-type="fig" rid="F2">2d</xref>) about as long as wide, densely punctured, with long, decumbent yellow hairs on frons, anterior of vertex, and posterior of eyes; terminal maxillary palpomere cultriform, longer than other maxillary palpomeres; antenna short, not reaching middle of elytra, brownish black, ratios of antennomeres 1:0.65:1.0:1.0:0.9:0.9:0.85:0.8:0.75:0.75:1.0. <bold><italic>Thorax</italic>.</bold> Pronotum 2.2–2.7 mm long, widest at basal 1/3, 2.1–2.7 mm, 1.6–2.2 mm at apical margin, nearly parallel-sided, slightly constricted apically and apical 1/4 rounded; with large, irregular granules at middle of pronotum; centre of the granular area slightly depressed and appearing as if peeled off; lateral margins present only in basal 1/3 of pronotum (Fig. <xref ref-type="fig" rid="F2">2e</xref>); scutellum subquadrate, rounded apically, with dense, pale hairs. Elytra slightly wider than pronotum, parallel-sided at basal 3/4, then gradually tapering towards apices, rounded apically. Legs slender, tarsomeres 1–3 of pro-tarsi slightly widened; prosternal process short and indistinct; mesosternal process short, triangular, pointed apically. <bold><italic>Abdomen</italic>.</bold> Centre of abdominal ventrite 1–4 with a pair of connected, dense, yellow hair tufts (Fig. <xref ref-type="fig" rid="F2">2b</xref>). <bold><italic>Genitalia</italic></bold> (Fig. <xref ref-type="fig" rid="F2">2f, g</xref>). Aedeagus elongate; median lobe slightly longer than parameres, gradually tapering and pointed apically; parameres nearly parallel, rounded apically. <bold>Female</bold> (Fig. <xref ref-type="fig" rid="F2">2c</xref>), length 12.4 mm, width 3.1 mm; generally resembling male but differing from male in lacking hair tufts on abdominal ventrites 1–4 and tarsomeres 1–3 of pro-tarsi not expanded.</p><fig id="F2" position="float" orientation="portrait"><object-id xmlns:xlink="http://www.w3.org/1999/xlink" content-type="doi" xlink:type="simple">10.3897/zookeys.1261.172411.figure2</object-id><object-id xmlns:xlink="http://www.w3.org/1999/xlink" content-type="arpha" xlink:type="simple">E4373ADE-A67F-59C6-85F0-59CB77EE6E72</object-id><label>Figure 2.</label><caption><p>Habitus of <italic><tp:taxon-name><tp:taxon-name-part taxon-name-part-type="genus" reg="Phloiotrya">Phloiotrya</tp:taxon-name-part> <tp:taxon-name-part taxon-name-part-type="species" reg="similis">similis</tp:taxon-name-part></tp:taxon-name></italic> sp. nov. <bold>a.</bold> Male, dorsal view; <bold>b.</bold> Male, ventral view; <bold>c.</bold> Female, dorsal view; <bold>d.</bold> Male, front view; <bold>e.</bold> Male, lateral view; <bold>f.</bold> Aedeagus, ventral view; <bold>g.</bold> Sternite IX and tergite IX, ventral view; <bold>h.</bold> Holotype labels; <bold>i.</bold> Labels of the female paratype. Scale bars: 5 mm (<bold>a–c</bold>); 0.5 mm (<bold>f, g</bold>); not to scale (<bold>d, e, h, i</bold>).</p></caption><graphic xmlns:xlink="http://www.w3.org/1999/xlink" xlink:href="zookeys-1261-223_article-172411__-g002.jpg" position="float" orientation="portrait" xlink:type="simple" id="oo_1479533.jpg"><uri content-type="original_file" xlink:type="simple">https://binary.pensoft.net/fig/1479533</uri></graphic></fig><fig id="F3" position="float" orientation="portrait"><object-id xmlns:xlink="http://www.w3.org/1999/xlink" content-type="doi" xlink:type="simple">10.3897/zookeys.1261.172411.figure3</object-id><object-id xmlns:xlink="http://www.w3.org/1999/xlink" content-type="arpha" xlink:type="simple">11E6B9DC-039B-5860-8707-E3ED2449DDB9</object-id><label>Figure 3.</label><caption><p>Habitus of <italic><tp:taxon-name><tp:taxon-name-part taxon-name-part-type="genus" reg="Phloiotrya">Phloiotrya</tp:taxon-name-part> <tp:taxon-name-part taxon-name-part-type="species" reg="rugicollis">rugicollis</tp:taxon-name-part></tp:taxon-name></italic> Marseul, 1876: male. <bold>a.</bold> Dorsal view; <bold>b.</bold> Ventral view; <bold>c.</bold> Lateral view. (Photograph courtesy of Maksim Eduardovich Smirnov, Ivanovo, Russia).</p></caption><graphic xmlns:xlink="http://www.w3.org/1999/xlink" xlink:href="zookeys-1261-223_article-172411__-g003.jpg" position="float" orientation="portrait" xlink:type="simple" id="oo_1479534.jpg"><uri content-type="original_file" xlink:type="simple">https://binary.pensoft.net/fig/1479534</uri></graphic></fig></tp:treatment-sec><tp:treatment-sec sec-type="etymology" id="SECID0E3CAE"><title>Etymology.</title><p>The specific name refers to the new species’ similarity to its close congener, <italic><tp:taxon-name><tp:taxon-name-part taxon-name-part-type="genus" reg="Phloiotrya">P.</tp:taxon-name-part> <tp:taxon-name-part taxon-name-part-type="species" reg="rugicollis">rugicollis</tp:taxon-name-part></tp:taxon-name></italic>. Latin, <italic><tp:taxon-name><tp:taxon-name-part taxon-name-part-type="genus" reg="Phloiotrya"/><tp:taxon-name-part taxon-name-part-type="species" reg="similis">similis</tp:taxon-name-part></tp:taxon-name></italic>, meaning “similar”. An adjective.</p></tp:treatment-sec><tp:treatment-sec sec-type="Collection circumstances" id="SECID0EXDAE"><title>Collection circumstances.</title><p>Specimens of this new species were collected in an evergreen broadleaf forest of <italic><tp:taxon-name><tp:taxon-name-part taxon-name-part-type="genus" reg="Quercus">Quercus</tp:taxon-name-part> <tp:taxon-name-part taxon-name-part-type="species" reg="multinervis">multinervis</tp:taxon-name-part></tp:taxon-name></italic> (W. C. Cheng &amp; T. Hong) J. Q. Li, <italic><tp:taxon-name><tp:taxon-name-part taxon-name-part-type="genus" reg="Fagus">Fagus</tp:taxon-name-part> <tp:taxon-name-part taxon-name-part-type="species" reg="longipetiolata">longipetiolata</tp:taxon-name-part></tp:taxon-name></italic> Seemen and <italic><tp:taxon-name><tp:taxon-name-part taxon-name-part-type="genus" reg="Fagus">Fagus</tp:taxon-name-part> <tp:taxon-name-part taxon-name-part-type="species" reg="lucida">lucida</tp:taxon-name-part></tp:taxon-name></italic> Rehder &amp; E. H. Wilson, near a large tea farm of the village Queniao (Fig. <xref ref-type="fig" rid="F4">4a</xref>).</p><fig id="F4" position="float" orientation="portrait"><object-id xmlns:xlink="http://www.w3.org/1999/xlink" content-type="doi" xlink:type="simple">10.3897/zookeys.1261.172411.figure4</object-id><object-id xmlns:xlink="http://www.w3.org/1999/xlink" content-type="arpha" xlink:type="simple">195569C5-9735-5AE5-B283-6BDDF38CD486</object-id><label>Figure 4.</label><caption><p>Habitats at collection localities and flight-intercept trap. <bold>a.</bold> Collection locality at Queniao village; <bold>b.</bold> Collection locality at Getou village; <bold>c.</bold> A flight-intercept trap.</p></caption><graphic xmlns:xlink="http://www.w3.org/1999/xlink" xlink:href="zookeys-1261-223_article-172411__-g004.jpg" position="float" orientation="portrait" xlink:type="simple" id="oo_1479535.jpg"><uri content-type="original_file" xlink:type="simple">https://binary.pensoft.net/fig/1479535</uri></graphic></fig></tp:treatment-sec><tp:treatment-sec sec-type="distribution" id="SECID0EVFAE"><title>Distribution.</title><p>China: Guizhou Province: Leishan County: Mount Leigong.</p><p>Additional material examined.</p></tp:treatment-sec><ref-list><ref id="B9"><mixed-citation xmlns:xlink="http://www.w3.org/1999/xlink" xlink:type="simple"><person-group><name name-style="western"><surname>Nikitsky</surname><given-names>N</given-names></name></person-group> (<year>1992</year>) <article-title>Family <tp:taxon-name><tp:taxon-name-part taxon-name-part-type="family">Melandryidae</tp:taxon-name-part></tp:taxon-name>.</article-title> In: <person-group><name name-style="western"><surname>Lehr</surname><given-names>PA</given-names></name></person-group> (<role>Ed.</role>) <issue-title>Keys to Insects of the Far East of the USSR (Vol.</issue-title><source>3). <tp:taxon-name><tp:taxon-name-part taxon-name-part-type="order">Coleoptera</tp:taxon-name-part></tp:taxon-name>, or Beetles. Part 2. Nauka, Leningrad</source>, <fpage>435</fpage>–<lpage>475</lpage>.</mixed-citation></ref><ref id="B5"><mixed-citation xmlns:xlink="http://www.w3.org/1999/xlink" xlink:type="simple"><person-group><name name-style="western"><surname>Jung</surname><given-names>B</given-names></name></person-group> (<year>2019</year>) <source>[Ed.] Insect Fauna of Korea (Vol. 12). No. 27. <tp:taxon-name><tp:taxon-name-part taxon-name-part-type="superfamily">Tenebrionoidea</tp:taxon-name-part></tp:taxon-name>, <tp:taxon-name><tp:taxon-name-part taxon-name-part-type="phylum">Arthropoda</tp:taxon-name-part></tp:taxon-name>: <tp:taxon-name><tp:taxon-name-part taxon-name-part-type="class">Insecta</tp:taxon-name-part></tp:taxon-name>: <tp:taxon-name><tp:taxon-name-part taxon-name-part-type="order">Coleoptera</tp:taxon-name-part></tp:taxon-name>: <tp:taxon-name><tp:taxon-name-part taxon-name-part-type="superfamily">Tenebrionoidea</tp:taxon-name-part></tp:taxon-name>: <tp:taxon-name><tp:taxon-name-part taxon-name-part-type="family">Melandryidae</tp:taxon-name-part></tp:taxon-name> &amp; <tp:taxon-name><tp:taxon-name-part taxon-name-part-type="family">Tetratomidae</tp:taxon-name-part></tp:taxon-name>.</source><publisher-name>National Institute of Biological Resources</publisher-name>, <publisher-loc>Incheon</publisher-loc>, <size units="page">85 pp</size>.</mixed-citation></ref></ref-list></tp:taxon-treatment>
