# Supplementary material for: ﻿A study on the Melandryidae (Coleoptera) of Mount Leigong, Guizhou Province, Southwest China, with descriptions of three new species and a checklist of Chinese melandryid species
Source: Zookeys. 2025 Nov 28;1261:223–39. doi: 10.3897/zookeys.1261.172411 (PMC12680948; doi:10.3897/zookeys.1261.172411)
Supplement: XML Treatment for Phloiotrya rugicollis [file zookeys.1261.172411-treatment3.xml]

<!DOCTYPE tp:taxon-treatment
  PUBLIC "-//TaxonX//DTD Taxonomic Treatment Publishing DTD v0 20100105//EN" "tax-treatment-NSO.dtd">
<tp:taxon-treatment xmlns:tp="http://www.plazi.org/taxpub"><tp:treatment-meta><kwd-group><label>Taxon classification</label><kwd>
                <named-content content-type="kingdom">Animalia</named-content>
              </kwd><kwd>
                <named-content content-type="order">Coleoptera</named-content>
              </kwd><kwd>
                <named-content content-type="family">Melandryidae</named-content>
              </kwd></kwd-group><mixed-citation publication-type="journal"><person-group><name><surname>Yang</surname><given-names>Shulin</given-names></name><name><surname>Zeng</surname><given-names>Hegen</given-names></name></person-group><article-title>﻿A study on the <tp:taxon-name><tp:taxon-name-part taxon-name-part-type="family">Melandryidae</tp:taxon-name-part></tp:taxon-name> (<tp:taxon-name><tp:taxon-name-part taxon-name-part-type="order">Coleoptera</tp:taxon-name-part></tp:taxon-name>) of Mount Leigong, Guizhou Province, Southwest China, with descriptions of three new species and a checklist of Chinese melandryid species</article-title><source>Zookeys</source><day>28</day><month>11</month><year>2025</year><volume>1261</volume><fpage>223</fpage><lpage>239</lpage><pub-id pub-id-type="doi">10.3897/zookeys.1261.172411</pub-id></mixed-citation></tp:treatment-meta><tp:nomenclature><label>﻿</label><tp:taxon-name><object-id xmlns:xlink="http://www.w3.org/1999/xlink" content-type="arpha" xlink:type="simple">3BE83F5E-D9E4-59D1-934E-8F6FB699D7C7</object-id>
              <tp:taxon-name-part taxon-name-part-type="genus" reg="Phloiotrya">Phloiotrya</tp:taxon-name-part>
              <tp:taxon-name-part taxon-name-part-type="species" reg="rugicollis">rugicollis</tp:taxon-name-part>
            </tp:taxon-name><tp:taxon-authority>Marseul, 1876</tp:taxon-authority></tp:nomenclature><tp:treatment-sec sec-type="notes" id="SECID0E6GAE"><title>Note.</title><p>Russia, SE Maritime Prov., Lazovsky dist., Lazovsky reserve, ~12 km SW Sokoltchi, attracted to light, June 28, 2010, leg. M. Smirnov. 1♂ (MSCI, Private Collection of Maxim Smirnov, Ivanovo, Russia)</p></tp:treatment-sec></tp:taxon-treatment>
