# Supplementary material for: ﻿A study on the Melandryidae (Coleoptera) of Mount Leigong, Guizhou Province, Southwest China, with descriptions of three new species and a checklist of Chinese melandryid species
Source: Zookeys. 2025 Nov 28;1261:223–39. doi: 10.3897/zookeys.1261.172411 (PMC12680948; doi:10.3897/zookeys.1261.172411)
Supplement: XML Treatment for Melandrya bifasciata [file zookeys.1261.172411-treatment4.xml]

<!DOCTYPE tp:taxon-treatment
  PUBLIC "-//TaxonX//DTD Taxonomic Treatment Publishing DTD v0 20100105//EN" "tax-treatment-NSO.dtd">
<tp:taxon-treatment xmlns:tp="http://www.plazi.org/taxpub"><tp:treatment-meta><kwd-group><label>Taxon classification</label><kwd>
                <named-content content-type="kingdom">Animalia</named-content>
              </kwd><kwd>
                <named-content content-type="order">Coleoptera</named-content>
              </kwd><kwd>
                <named-content content-type="family">Melandryidae</named-content>
              </kwd></kwd-group><mixed-citation publication-type="journal"><person-group><name><surname>Yang</surname><given-names>Shulin</given-names></name><name><surname>Zeng</surname><given-names>Hegen</given-names></name></person-group><article-title>﻿A study on the <tp:taxon-name><tp:taxon-name-part taxon-name-part-type="family">Melandryidae</tp:taxon-name-part></tp:taxon-name> (<tp:taxon-name><tp:taxon-name-part taxon-name-part-type="order">Coleoptera</tp:taxon-name-part></tp:taxon-name>) of Mount Leigong, Guizhou Province, Southwest China, with descriptions of three new species and a checklist of Chinese melandryid species</article-title><source>Zookeys</source><day>28</day><month>11</month><year>2025</year><volume>1261</volume><fpage>223</fpage><lpage>239</lpage><pub-id pub-id-type="doi">10.3897/zookeys.1261.172411</pub-id></mixed-citation></tp:treatment-meta><tp:nomenclature><label>﻿</label><tp:taxon-name><object-id xmlns:xlink="http://www.w3.org/1999/xlink" content-type="arpha" xlink:type="simple">5FDE41BC-F7D8-560C-9779-EA9722CD4472</object-id>
              <tp:taxon-name-part taxon-name-part-type="genus" reg="Melandrya">Melandrya</tp:taxon-name-part>
              <tp:taxon-name-part taxon-name-part-type="species" reg="bifasciata">bifasciata</tp:taxon-name-part>
              <object-id xmlns:xlink="http://www.w3.org/1999/xlink" content-type="zoobank" xlink:type="simple">https://zoobank.org/3F1FA916-4D27-4A97-9BB0-A1C722D252F0</object-id>
            </tp:taxon-name><tp:taxon-status xmlns:xlink="http://www.w3.org/1999/xlink" xlink:type="simple">sp. nov.</tp:taxon-status><xref ref-type="fig" rid="F5">Fig. 5</xref></tp:nomenclature><tp:treatment-sec sec-type="material" id="SECID0E1IAE"><title>Material examined.</title><p><bold><italic>Holotype</italic></bold>: • “May 5, 2019 / China, Guizhou Province, Leishan County, Queniao Village / Flight Intercept Trap #14 / leg. Shulin Yang”. <named-content xmlns:xlink="http://www.w3.org/1999/xlink" content-type="dwc:verbatimCoordinates" xlink:type="simple"><named-content content-type="geo-json" specific-use="{&#34;type&#34;:&#34;Point&#34;,&#34;coordinates&#34;:[108.236667,26.391667]}" id="NCID0EIJAE" xlink:type="simple">26°23.50'N, 108°14.20'E</named-content></named-content>, 1♂, LS19-0208; <bold><italic>Paratypes</italic></bold>: • “June 3, 2016 / China, Guizhou Province, Leishan County, Getou Village / Flight Intercept Trap #2 / leg. Shulin Yang”. <named-content xmlns:xlink="http://www.w3.org/1999/xlink" content-type="dwc:verbatimCoordinates" xlink:type="simple"><named-content content-type="geo-json" specific-use="{&#34;type&#34;:&#34;Point&#34;,&#34;coordinates&#34;:[108.235333,26.391000]}" id="NCID0ETJAE" xlink:type="simple">26°23.46'N, 108°14.12'E</named-content></named-content>, 1♀, LS16-1528; • “May 5, 2017 / China, Guizhou Province, Leishan County, Getou Village / Flight Intercept Trap #1 / leg. Shulin Yang”. <named-content xmlns:xlink="http://www.w3.org/1999/xlink" content-type="dwc:verbatimCoordinates" xlink:type="simple"><named-content content-type="geo-json" specific-use="{&#34;type&#34;:&#34;Point&#34;,&#34;coordinates&#34;:[108.225000,26.401500]}" id="NCID0E2JAE" xlink:type="simple">26°24.09'N, 108°13.50'E</named-content></named-content>, 1♂, LS17-0897; • “May 15, 2013 / China, Guizhou Province, Leishan County, Wudong Village / Flight Intercept Trap 150#2 / leg. Shulin Yang”. <named-content xmlns:xlink="http://www.w3.org/1999/xlink" content-type="dwc:verbatimCoordinates" xlink:type="simple"><named-content content-type="geo-json" specific-use="{&#34;type&#34;:&#34;Point&#34;,&#34;coordinates&#34;:[108.170000,26.368333]}" id="NCID0EDKAE" xlink:type="simple">26°22.10'N, 108°10.20'E</named-content></named-content>, 1♂, LS13-1476; • “May 5, 2017 / China, Guizhou Province, Leishan County, Getou Village / Flight Intercept Trap #2 / leg. Shulin Yang”. <named-content xmlns:xlink="http://www.w3.org/1999/xlink" content-type="dwc:verbatimCoordinates" xlink:type="simple"><named-content content-type="geo-json" specific-use="{&#34;type&#34;:&#34;Point&#34;,&#34;coordinates&#34;:[108.235333,26.391000]}" id="NCID0ELKAE" xlink:type="simple">26°23.46'N, 108°14.12'E</named-content></named-content>, 1♀, LS17-0891; • “May 13, 2016 / China, Guizhou Province, Leishan County, Queniao Village / Flight Intercept Trap #3 / leg. Shulin Yang”. <named-content xmlns:xlink="http://www.w3.org/1999/xlink" content-type="dwc:verbatimCoordinates" xlink:type="simple"><named-content content-type="geo-json" specific-use="{&#34;type&#34;:&#34;Point&#34;,&#34;coordinates&#34;:[108.224000,26.401167]}" id="NCID0ETKAE" xlink:type="simple">26°24.07'N, 108°13.44'E</named-content></named-content>, 1♀, LS16-1511.</p></tp:treatment-sec><tp:treatment-sec sec-type="diagnosis" id="SECID0EYKAE"><title>Diagnosis.</title><p><italic><tp:taxon-name><tp:taxon-name-part taxon-name-part-type="genus" reg="Melandrya">Melandrya</tp:taxon-name-part> <tp:taxon-name-part taxon-name-part-type="species" reg="bifasciata">bifasciata</tp:taxon-name-part></tp:taxon-name></italic> sp. nov. differs from most of its congeners by the distinct thick bicoloured hairs on its elytra, except for <italic><tp:taxon-name><tp:taxon-name-part taxon-name-part-type="genus" reg="Melandrya">Melandrya</tp:taxon-name-part> <tp:taxon-name-part taxon-name-part-type="species" reg="jaromiri">jaromiri</tp:taxon-name-part></tp:taxon-name></italic> Konvička, 2015. Both species have black and whitish-yellow pubescent elytra and legs. These two species can be distinguished by the general body profile, the shape of pronotum and elytral hair pattern. The body is strongly tapered posteriorly in <italic><tp:taxon-name><tp:taxon-name-part taxon-name-part-type="genus" reg="Melandrya">M.</tp:taxon-name-part> <tp:taxon-name-part taxon-name-part-type="species" reg="bifasciata">bifasciata</tp:taxon-name-part></tp:taxon-name></italic> while it is oblong and moderately tapered posteriorly in <italic><tp:taxon-name><tp:taxon-name-part taxon-name-part-type="genus" reg="Melandrya">M.</tp:taxon-name-part> <tp:taxon-name-part taxon-name-part-type="species" reg="jaromiri">jaromiri</tp:taxon-name-part></tp:taxon-name></italic>. Sides of the pronotum are nearly parallel at basal 1/4–1/3 in <italic><tp:taxon-name><tp:taxon-name-part taxon-name-part-type="genus" reg="Melandrya">M.</tp:taxon-name-part> <tp:taxon-name-part taxon-name-part-type="species" reg="bifasciata">bifasciata</tp:taxon-name-part></tp:taxon-name></italic> while the sides of the pronotum are gradually tapering anteriorly in <italic><tp:taxon-name><tp:taxon-name-part taxon-name-part-type="genus" reg="Melandrya">M.</tp:taxon-name-part> <tp:taxon-name-part taxon-name-part-type="species" reg="jaromiri">jaromiri</tp:taxon-name-part></tp:taxon-name></italic>. Furthermore, the pronotum is not emarginated laterally near basal pronotal sides and lacks humps on the disc in <italic><tp:taxon-name><tp:taxon-name-part taxon-name-part-type="genus" reg="Melandrya">M.</tp:taxon-name-part> <tp:taxon-name-part taxon-name-part-type="species" reg="bifasciata">bifasciata</tp:taxon-name-part></tp:taxon-name></italic>. The pronotum is emarginated laterally near basal pronotal sides and with four humps on the disc in <italic><tp:taxon-name><tp:taxon-name-part taxon-name-part-type="genus" reg="Melandrya">M.</tp:taxon-name-part> <tp:taxon-name-part taxon-name-part-type="species" reg="jaromiri">jaromiri</tp:taxon-name-part></tp:taxon-name></italic>.</p></tp:treatment-sec><tp:treatment-sec sec-type="description" id="SECID0EWNAE"><title>Description.</title><p><bold>Male</bold> (Fig. <xref ref-type="fig" rid="F5">5a, b, d, e, g</xref>), body spindle-shaped, length 8.3–10.5 mm (anterior margin of the epistoma to the apices of elytra), width 2.6–3.2 mm (widest at elytra behind the rounded humeri); black, anteclypeus yellow to dark brown; body densely and finely punctate, with decumbent long black and pale hairs. <bold><italic>Head</italic></bold> (Fig. <xref ref-type="fig" rid="F2">2d</xref>) about as long as wide; apex of labrum slightly concave in the middle; terminal maxillary palpomere cultriform, as long as palpomere 2; epistomal suture slightly raised; frons sub-square, with long sparse hairs of an radiation pattern; eyes large, slightly emarginate anteriorly; antenna (Fig. <xref ref-type="fig" rid="F5">5e</xref>) short, not reaching middle of elytra, black except yellowish orange in apex of antennomere 11; ratios of antennomeres 1:0.7:1.25:1.5:1.2:1.3:1.2:1.15:1:1:1.2. <bold><italic>Thorax</italic>.</bold> Pronotum 1.7–2.2 mm long, widest at basal 1/3 with width 1.9–2.3 mm, width 1.3–1.4 mm at apical margin, approximately trapezoidal at apical 2/3, and nearly parallel-sided posteriorly, slightly constricted at base; base slightly emarginate mesally and weakly bisinuate; pronotum with a weak longitudinal groove in the middle and slightly depressed longitudinally near basal margin at the middle of each half; hairs in the middle of pronotum black, about 1/3 of pronotum width; scutellum subquadrate, rounded apically, with dense, long, pale hairs. Elytra black, wider than pronotum at humeri, widest at basal 1/8, then tapering towards apices, rounded apically; pale hairs on each elytron presenting three patches, 1) a narrow, inverted L-shaped patch at humerus, stem of the “L” extending posteriorly about 1/4 of elytral length, 2) a transverse patch at the mid of elytron, width about 1/5 of elytral length, extending anteriorly along suture about its width and slightly extending posteriorly along suture, 3) an apical patch, width also about 1/5 of elytral length. Legs slender, most parts of femur and tibia with dense pale hairs except apical 1/4 of pro-tibia, apical half of meso-tibia, and apical half to apical 3/5 of meta-tibia, tarsomeres 1–3 of pro-tarsi slightly widened (Fig. <xref ref-type="fig" rid="F5">5g</xref>); prosternal process short and indistinct; mesosternal process short, triangular, pointed apically. <bold><italic>Abdomen</italic></bold> (Fig. <xref ref-type="fig" rid="F2">2b</xref>). Pale hairs on ventrites shorter than hairs on elytra and sparser than those on thoracic sternites. <bold><italic>Genitalia</italic></bold> (Fig. <xref ref-type="fig" rid="F5">5i</xref>). Aedeagus elongate, length about 5× width, median lobe longer than parameres, pointed apically. <bold>Female</bold> (Fig. <xref ref-type="fig" rid="F5">5e, f, h</xref>), length 10.9–12.4 mm, width 3.6–3.9 mm; generally resembling male, differing from male in larger, stouter, and more parallel-sided body, and shorter antenna and tarsomeres 1–3 of pro-tarsi (Fig. <xref ref-type="fig" rid="F5">5h</xref>) not expanded as in male.</p><fig id="F5" position="float" orientation="portrait"><object-id xmlns:xlink="http://www.w3.org/1999/xlink" content-type="doi" xlink:type="simple">10.3897/zookeys.1261.172411.figure5</object-id><object-id xmlns:xlink="http://www.w3.org/1999/xlink" content-type="arpha" xlink:type="simple">2D2BF660-74CD-55C8-9A62-4AF68BDAE3F8</object-id><label>Figure 5.</label><caption><p>Habitus of <italic><tp:taxon-name><tp:taxon-name-part taxon-name-part-type="genus" reg="Melandrya">Melandrya</tp:taxon-name-part> <tp:taxon-name-part taxon-name-part-type="species" reg="bifasciata">bifasciata</tp:taxon-name-part></tp:taxon-name></italic> sp. nov. <bold>a.</bold> Male, dorsal view; <bold>b.</bold> Male, ventral view; <bold>c.</bold> Female, dorsal view; <bold>d.</bold> Male, front view; <bold>e.</bold> Male antennae, dorsal view; <bold>f.</bold> Female antennae, dorsal view; <bold>g.</bold> Male pro-tarsus, dorsal view; <bold>h.</bold> Female pro-tarsus, dorsal view; <bold>i.</bold> Male aedeagus, ventral view; <bold>j.</bold> Holotype labels; <bold>k.</bold> Labels of a paratype. Scale bars: 5 mm (<bold>a–c</bold>); 0.5 mm (<bold>i</bold>); not to scale (<bold>d–h, j, k</bold>).</p></caption><graphic xmlns:xlink="http://www.w3.org/1999/xlink" xlink:href="zookeys-1261-223_article-172411__-g005.jpg" position="float" orientation="portrait" xlink:type="simple" id="oo_1479536.jpg"><uri content-type="original_file" xlink:type="simple">https://binary.pensoft.net/fig/1479536</uri></graphic></fig></tp:treatment-sec><tp:treatment-sec sec-type="etymology" id="SECID0EBRAE"><title>Etymology.</title><p>The specific name refers to the two transverse hair bands on the middle and apex of elytra. Latin, <italic>bi</italic> (two) and <italic>fasciata</italic> (banded); an adjective.</p></tp:treatment-sec><tp:treatment-sec sec-type="Collection circumstances" id="SECID0ELRAE"><title>Collection circumstances.</title><p>Specimens of this new species were collected in evergreen broadleaf forests of <italic><tp:taxon-name><tp:taxon-name-part taxon-name-part-type="genus" reg="Quercus">Quercus</tp:taxon-name-part> <tp:taxon-name-part taxon-name-part-type="species" reg="multinervis">multinervis</tp:taxon-name-part></tp:taxon-name></italic> (W. C. Cheng &amp; T. Hong) J. Q. Li, <italic><tp:taxon-name><tp:taxon-name-part taxon-name-part-type="genus" reg="Fagus">Fagus</tp:taxon-name-part> <tp:taxon-name-part taxon-name-part-type="species" reg="longipetiolata">longipetiolata</tp:taxon-name-part></tp:taxon-name></italic> Seemen, <italic><tp:taxon-name><tp:taxon-name-part taxon-name-part-type="genus" reg="Fagus">Fagus</tp:taxon-name-part> <tp:taxon-name-part taxon-name-part-type="species" reg="lucida">lucida</tp:taxon-name-part></tp:taxon-name></italic> Rehder &amp; E. H. Wilson, <italic><tp:taxon-name><tp:taxon-name-part taxon-name-part-type="genus" reg="Pinus">Pinus</tp:taxon-name-part> <tp:taxon-name-part taxon-name-part-type="species" reg="massoniana">massoniana</tp:taxon-name-part></tp:taxon-name></italic> Lamb., and <italic><tp:taxon-name><tp:taxon-name-part taxon-name-part-type="genus" reg="Cunninghamia">Cunninghamia</tp:taxon-name-part> <tp:taxon-name-part taxon-name-part-type="species" reg="lanceolata">lanceolata</tp:taxon-name-part></tp:taxon-name></italic> (Lamb.) Hook growing in the villages of Wudong and Getou (Fig. <xref ref-type="fig" rid="F4">4b</xref>).</p></tp:treatment-sec><tp:treatment-sec sec-type="distribution" id="SECID0EMTAE"><title>Distribution.</title><p>China: Guizhou Province: Leishan County: Mount Leigong.</p></tp:treatment-sec><tp:treatment-sec><!--Section generated to contain objects referenced in tp:taxon-treatment.--><fig id="F2" position="float" orientation="portrait"><object-id xmlns:xlink="http://www.w3.org/1999/xlink" content-type="doi" xlink:type="simple">10.3897/zookeys.1261.172411.figure2</object-id><object-id xmlns:xlink="http://www.w3.org/1999/xlink" content-type="arpha" xlink:type="simple">E4373ADE-A67F-59C6-85F0-59CB77EE6E72</object-id><label>Figure 2.</label><caption><p>Habitus of <italic><tp:taxon-name><tp:taxon-name-part taxon-name-part-type="genus" reg="Phloiotrya">Phloiotrya</tp:taxon-name-part> <tp:taxon-name-part taxon-name-part-type="species" reg="similis">similis</tp:taxon-name-part></tp:taxon-name></italic> sp. nov. <bold>a.</bold> Male, dorsal view; <bold>b.</bold> Male, ventral view; <bold>c.</bold> Female, dorsal view; <bold>d.</bold> Male, front view; <bold>e.</bold> Male, lateral view; <bold>f.</bold> Aedeagus, ventral view; <bold>g.</bold> Sternite IX and tergite IX, ventral view; <bold>h.</bold> Holotype labels; <bold>i.</bold> Labels of the female paratype. Scale bars: 5 mm (<bold>a–c</bold>); 0.5 mm (<bold>f, g</bold>); not to scale (<bold>d, e, h, i</bold>).</p></caption><graphic xmlns:xlink="http://www.w3.org/1999/xlink" xlink:href="zookeys-1261-223_article-172411__-g002.jpg" position="float" orientation="portrait" xlink:type="simple" id="oo_1479533.jpg"><uri content-type="original_file" xlink:type="simple">https://binary.pensoft.net/fig/1479533</uri></graphic></fig><fig id="F4" position="float" orientation="portrait"><object-id xmlns:xlink="http://www.w3.org/1999/xlink" content-type="doi" xlink:type="simple">10.3897/zookeys.1261.172411.figure4</object-id><object-id xmlns:xlink="http://www.w3.org/1999/xlink" content-type="arpha" xlink:type="simple">195569C5-9735-5AE5-B283-6BDDF38CD486</object-id><label>Figure 4.</label><caption><p>Habitats at collection localities and flight-intercept trap. <bold>a.</bold> Collection locality at Queniao village; <bold>b.</bold> Collection locality at Getou village; <bold>c.</bold> A flight-intercept trap.</p></caption><graphic xmlns:xlink="http://www.w3.org/1999/xlink" xlink:href="zookeys-1261-223_article-172411__-g004.jpg" position="float" orientation="portrait" xlink:type="simple" id="oo_1479535.jpg"><uri content-type="original_file" xlink:type="simple">https://binary.pensoft.net/fig/1479535</uri></graphic></fig></tp:treatment-sec></tp:taxon-treatment>
