# Supplementary material for: ﻿A study on the Melandryidae (Coleoptera) of Mount Leigong, Guizhou Province, Southwest China, with descriptions of three new species and a checklist of Chinese melandryid species
Source: Zookeys. 2025 Nov 28;1261:223–39. doi: 10.3897/zookeys.1261.172411 (PMC12680948; doi:10.3897/zookeys.1261.172411)
Supplement: XML Treatment for Mikadonius gracilis [file zookeys.1261.172411-treatment6.xml]

<!DOCTYPE tp:taxon-treatment
  PUBLIC "-//TaxonX//DTD Taxonomic Treatment Publishing DTD v0 20100105//EN" "tax-treatment-NSO.dtd">
<tp:taxon-treatment xmlns:tp="http://www.plazi.org/taxpub"><tp:treatment-meta><kwd-group><label>Taxon classification</label><kwd>
                <named-content content-type="kingdom">Animalia</named-content>
              </kwd><kwd>
                <named-content content-type="order">Coleoptera</named-content>
              </kwd><kwd>
                <named-content content-type="family">Melandryidae</named-content>
              </kwd></kwd-group><mixed-citation publication-type="journal"><person-group><name><surname>Yang</surname><given-names>Shulin</given-names></name><name><surname>Zeng</surname><given-names>Hegen</given-names></name></person-group><article-title>﻿A study on the <tp:taxon-name><tp:taxon-name-part taxon-name-part-type="family">Melandryidae</tp:taxon-name-part></tp:taxon-name> (<tp:taxon-name><tp:taxon-name-part taxon-name-part-type="order">Coleoptera</tp:taxon-name-part></tp:taxon-name>) of Mount Leigong, Guizhou Province, Southwest China, with descriptions of three new species and a checklist of Chinese melandryid species</article-title><source>Zookeys</source><day>28</day><month>11</month><year>2025</year><volume>1261</volume><fpage>223</fpage><lpage>239</lpage><pub-id pub-id-type="doi">10.3897/zookeys.1261.172411</pub-id></mixed-citation></tp:treatment-meta><tp:nomenclature><label>﻿</label><tp:taxon-name><object-id xmlns:xlink="http://www.w3.org/1999/xlink" content-type="arpha" xlink:type="simple">C8C5E5E2-9AA4-5288-8987-05B2EA5E5461</object-id>
              <tp:taxon-name-part taxon-name-part-type="genus" reg="Mikadonius">Mikadonius</tp:taxon-name-part>
              <tp:taxon-name-part taxon-name-part-type="species" reg="gracilis">gracilis</tp:taxon-name-part>
            </tp:taxon-name><tp:taxon-authority>Lewis, 1895</tp:taxon-authority><xref ref-type="fig" rid="F1">Fig. 1c</xref></tp:nomenclature><tp:treatment-sec sec-type="material" id="SECID0EC1AE"><title>Material examined.</title><p>• “May 13, 2016 / China, Guizhou Province, Leishan County, Queniao Village / Flight Intercept Trap #2 / leg. Shulin Yang”. <named-content xmlns:xlink="http://www.w3.org/1999/xlink" content-type="dwc:verbatimCoordinates" xlink:type="simple"><named-content content-type="geo-json" specific-use="{&#34;type&#34;:&#34;Point&#34;,&#34;coordinates&#34;:[108.224667,26.401333]}" id="NCID0EL1AE" xlink:type="simple">26°24.08'N, 108°13.48'E</named-content></named-content>, 1♂, LS16-0553.</p></tp:treatment-sec><tp:treatment-sec><!--Section generated to contain objects referenced in tp:taxon-treatment.--><fig id="F1" position="float" orientation="portrait"><object-id xmlns:xlink="http://www.w3.org/1999/xlink" content-type="doi" xlink:type="simple">10.3897/zookeys.1261.172411.figure1</object-id><object-id xmlns:xlink="http://www.w3.org/1999/xlink" content-type="arpha" xlink:type="simple">E6B15469-D71D-5B89-A491-50BE122C40C9</object-id><label>Figure 1.</label><caption><p>Habitus of <tp:taxon-name><tp:taxon-name-part taxon-name-part-type="family">Melandryidae</tp:taxon-name-part></tp:taxon-name> species. <bold>a.</bold><italic><tp:taxon-name><tp:taxon-name-part taxon-name-part-type="genus" reg="Dircaeomorpha">Dircaeomorpha</tp:taxon-name-part> <tp:taxon-name-part taxon-name-part-type="species" reg="elegans">elegans</tp:taxon-name-part></tp:taxon-name></italic> Sasaji, 1974, male; <bold>b.</bold><italic><tp:taxon-name><tp:taxon-name-part taxon-name-part-type="genus" reg="Sallumia">Sallumia</tp:taxon-name-part> <tp:taxon-name-part taxon-name-part-type="species" reg="davidis">davidis</tp:taxon-name-part></tp:taxon-name></italic> Fairmaire, 1889, male; <bold>c.</bold><italic><tp:taxon-name><tp:taxon-name-part taxon-name-part-type="genus" reg="Mikadonius">Mikadonius</tp:taxon-name-part> <tp:taxon-name-part taxon-name-part-type="species" reg="gracilis">gracilis</tp:taxon-name-part></tp:taxon-name></italic> Lewis, 1895, male. Scale bar: 5 mm.</p></caption><graphic xmlns:xlink="http://www.w3.org/1999/xlink" xlink:href="zookeys-1261-223_article-172411__-g001.jpg" position="float" orientation="portrait" xlink:type="simple" id="oo_1479532.jpg"><uri content-type="original_file" xlink:type="simple">https://binary.pensoft.net/fig/1479532</uri></graphic></fig></tp:treatment-sec></tp:taxon-treatment>
