# Supplementary material for: ﻿A study on the Melandryidae (Coleoptera) of Mount Leigong, Guizhou Province, Southwest China, with descriptions of three new species and a checklist of Chinese melandryid species
Source: Zookeys. 2025 Nov 28;1261:223–39. doi: 10.3897/zookeys.1261.172411 (PMC12680948; doi:10.3897/zookeys.1261.172411)
Supplement: XML Treatment for Phloeotrinus elongatus [file zookeys.1261.172411-treatment7.xml]

<!DOCTYPE tp:taxon-treatment
  PUBLIC "-//TaxonX//DTD Taxonomic Treatment Publishing DTD v0 20100105//EN" "tax-treatment-NSO.dtd">
<tp:taxon-treatment xmlns:tp="http://www.plazi.org/taxpub"><tp:treatment-meta><kwd-group><label>Taxon classification</label><kwd>
                <named-content content-type="kingdom">Animalia</named-content>
              </kwd><kwd>
                <named-content content-type="order">Coleoptera</named-content>
              </kwd><kwd>
                <named-content content-type="family">Melandryidae</named-content>
              </kwd></kwd-group><mixed-citation publication-type="journal"><person-group><name><surname>Yang</surname><given-names>Shulin</given-names></name><name><surname>Zeng</surname><given-names>Hegen</given-names></name></person-group><article-title>﻿A study on the <tp:taxon-name><tp:taxon-name-part taxon-name-part-type="family">Melandryidae</tp:taxon-name-part></tp:taxon-name> (<tp:taxon-name><tp:taxon-name-part taxon-name-part-type="order">Coleoptera</tp:taxon-name-part></tp:taxon-name>) of Mount Leigong, Guizhou Province, Southwest China, with descriptions of three new species and a checklist of Chinese melandryid species</article-title><source>Zookeys</source><day>28</day><month>11</month><year>2025</year><volume>1261</volume><fpage>223</fpage><lpage>239</lpage><pub-id pub-id-type="doi">10.3897/zookeys.1261.172411</pub-id></mixed-citation></tp:treatment-meta><tp:nomenclature><label>﻿</label><tp:taxon-name><object-id xmlns:xlink="http://www.w3.org/1999/xlink" content-type="arpha" xlink:type="simple">FC3F0472-1424-5835-8122-4DE70E3B5A15</object-id>
              <tp:taxon-name-part taxon-name-part-type="genus" reg="Phloeotrinus">Phloeotrinus</tp:taxon-name-part>
              <tp:taxon-name-part taxon-name-part-type="species" reg="elongatus">elongatus</tp:taxon-name-part>
              <object-id xmlns:xlink="http://www.w3.org/1999/xlink" content-type="zoobank" xlink:type="simple">https://zoobank.org/8573DF8B-CFB7-496B-AADF-4382ED9C3C2F</object-id>
            </tp:taxon-name><tp:taxon-status xmlns:xlink="http://www.w3.org/1999/xlink" xlink:type="simple">sp. nov.</tp:taxon-status><xref ref-type="fig" rid="F6">Fig. 6</xref></tp:nomenclature><tp:treatment-sec sec-type="material" id="SECID0E42AE"><title>Material examined.</title><p><bold><italic>Holotype</italic></bold>: • “June 9, 2019 / China, Guizhou Province, Leishan County, Queniao Village / Flight Intercept Trap #6 / leg. Shulin Yang”. <named-content xmlns:xlink="http://www.w3.org/1999/xlink" content-type="dwc:verbatimCoordinates" xlink:type="simple"><named-content content-type="geo-json" specific-use="{&#34;type&#34;:&#34;Point&#34;,&#34;coordinates&#34;:[108.222000,26.396500]}" id="NCID0EL3AE" xlink:type="simple">26°23.79'N, 108°13.32'E</named-content></named-content>, 1♂, LS19-0437.</p></tp:treatment-sec><tp:treatment-sec sec-type="diagnosis" id="SECID0EQ3AE"><title>Diagnosis.</title><p>This new species can be distinguished from congeners by characteristics of head, pronotum and male genitalia. The head of <italic><tp:taxon-name><tp:taxon-name-part taxon-name-part-type="genus" reg="Phloeotrinus">Phloeotrinus</tp:taxon-name-part> <tp:taxon-name-part taxon-name-part-type="species" reg="elongatus">elongatus</tp:taxon-name-part></tp:taxon-name></italic> sp. nov. is not sulcate longitudinally. Head is sulcate medially in <italic><tp:taxon-name><tp:taxon-name-part taxon-name-part-type="genus" reg="Phloeotrinus">P.</tp:taxon-name-part> <tp:taxon-name-part taxon-name-part-type="species" reg="femoralis">femoralis</tp:taxon-name-part></tp:taxon-name></italic> Lewis, 1895 and <italic><tp:taxon-name><tp:taxon-name-part taxon-name-part-type="genus" reg="Phloeotrinus">P.</tp:taxon-name-part> <tp:taxon-name-part taxon-name-part-type="species" reg="filiformis">filiformis</tp:taxon-name-part></tp:taxon-name></italic> (Marseul, 1876). Tibiae are not bicoloured in <italic><tp:taxon-name><tp:taxon-name-part taxon-name-part-type="genus" reg="Phloeotrinus">P.</tp:taxon-name-part> <tp:taxon-name-part taxon-name-part-type="species" reg="elongatus">elongatus</tp:taxon-name-part></tp:taxon-name></italic> sp. nov., while apexes of tibiae are orange in <italic><tp:taxon-name><tp:taxon-name-part taxon-name-part-type="genus" reg="Phloeotrinus">P.</tp:taxon-name-part> <tp:taxon-name-part taxon-name-part-type="species" reg="femoralis">femoralis</tp:taxon-name-part></tp:taxon-name></italic>. There is a narrow median furrow on the basal 3/4 of pronotum in <italic><tp:taxon-name><tp:taxon-name-part taxon-name-part-type="genus" reg="Phloeotrinus">P.</tp:taxon-name-part> <tp:taxon-name-part taxon-name-part-type="species" reg="elongatus">elongatus</tp:taxon-name-part></tp:taxon-name></italic> sp. nov., while the pronotum is not furrowed in <italic><tp:taxon-name><tp:taxon-name-part taxon-name-part-type="genus" reg="Phloeotrinus">P.</tp:taxon-name-part> <tp:taxon-name-part taxon-name-part-type="species" reg="minusculus">minusculus</tp:taxon-name-part></tp:taxon-name></italic> (Nomura, 1962). Compared to characteristics of male genitalia of <italic><tp:taxon-name><tp:taxon-name-part taxon-name-part-type="genus" reg="Phloeotrinus">P.</tp:taxon-name-part> <tp:taxon-name-part taxon-name-part-type="species" reg="femoralis">femoralis</tp:taxon-name-part></tp:taxon-name></italic>, <italic><tp:taxon-name><tp:taxon-name-part taxon-name-part-type="genus" reg="Phloeotrinus">P.</tp:taxon-name-part> <tp:taxon-name-part taxon-name-part-type="species" reg="filiformis">filiformis</tp:taxon-name-part></tp:taxon-name></italic>, and <italic><tp:taxon-name><tp:taxon-name-part taxon-name-part-type="genus" reg="Phloeotrinus">P.</tp:taxon-name-part> <tp:taxon-name-part taxon-name-part-type="species" reg="minusculus">minusculus</tp:taxon-name-part></tp:taxon-name></italic>, as illustrated by <xref ref-type="bibr" rid="B14">Toyoshima and Ishikawa (2000)</xref>, the parameres are constricted before the apex in <italic><tp:taxon-name><tp:taxon-name-part taxon-name-part-type="genus" reg="Phloeotrinus">P.</tp:taxon-name-part> <tp:taxon-name-part taxon-name-part-type="species" reg="femoralis">femoralis</tp:taxon-name-part></tp:taxon-name></italic> and <italic><tp:taxon-name><tp:taxon-name-part taxon-name-part-type="genus" reg="Phloeotrinus">P.</tp:taxon-name-part> <tp:taxon-name-part taxon-name-part-type="species" reg="filiformis">filiformis</tp:taxon-name-part></tp:taxon-name></italic>, while the parameres are not constricted in <italic><tp:taxon-name><tp:taxon-name-part taxon-name-part-type="genus" reg="Phloeotrinus">P.</tp:taxon-name-part> <tp:taxon-name-part taxon-name-part-type="species" reg="elongatus">elongatus</tp:taxon-name-part></tp:taxon-name></italic> sp. nov. Although the parameres are also not constricted before the apex in <italic><tp:taxon-name><tp:taxon-name-part taxon-name-part-type="genus" reg="Phloeotrinus">P.</tp:taxon-name-part> <tp:taxon-name-part taxon-name-part-type="species" reg="minusculus">minusculus</tp:taxon-name-part></tp:taxon-name></italic>, the median lobe is longer than the parameres in <italic><tp:taxon-name><tp:taxon-name-part taxon-name-part-type="genus" reg="Phloeotrinus">P.</tp:taxon-name-part> <tp:taxon-name-part taxon-name-part-type="species" reg="minusculus">minusculus</tp:taxon-name-part></tp:taxon-name></italic> but subequal in <italic><tp:taxon-name><tp:taxon-name-part taxon-name-part-type="genus" reg="Phloeotrinus">P.</tp:taxon-name-part> <tp:taxon-name-part taxon-name-part-type="species" reg="elongatus">elongatus</tp:taxon-name-part></tp:taxon-name></italic> sp. nov.</p></tp:treatment-sec><tp:treatment-sec sec-type="description" id="SECID0ELCAG"><title>Description.</title><p><bold>Male</bold> (Fig. <xref ref-type="fig" rid="F6">6</xref>), body elongate, length 9.0 mm (anterior margin of the epistoma to the apices of elytra), width 2.0 mm (widest at elytra after humeri); head, thorax elytra, and tibiae black, maxillary palpi, labrum, anteclypeus, scape, apex of antennomere 2, coxae, femur and abdominal ventrites yellow to dark brown; body densely and finely punctate with pale hairs. <bold><italic>Head</italic></bold> (Fig. <xref ref-type="fig" rid="F6">6b</xref>) about as long as wide; apex of labrum slightly concave in the middle; terminal maxillary palpomere securiform, longer than palpomere 3, about half as long as palpomere 2; frons with dense hairs; eyes large, slightly emarginate anteriorly; antenna short, not reaching middle of elytra, black except scape and apex of antennomere 2, slightly widened apically from antennomeres 3–10; antennomere 11 pointed; ratios of antennomeres 1:0.49:0.79:0.75:0.75:0.81:0.75:0.72:0.67:0.62:0.78. <bold><italic>Thorax</italic>.</bold> Pronotum 1.8 mm long, widest at base, 2.0 mm, rounded apically; base slightly bisinuate; disc with a weak, longitudinal, glossy groove from base to about apical 1/4; scutellum subquadrate, raised above elytra, with dense hairs on sides. Elytra black, as wide as pronotum at humeri, transversely depressed at base; parallel-sided to apical 1/4, then tapering towards apices, rounded apically. Legs slender, femur yellowish orange; tarsomeres 1–3 of pro-tarsi expanded; tarsomere 4 bilobed underside; outer sides of meso- and meta-tibiae with transverse rows of bristles; prosternal process short (Fig. <xref ref-type="fig" rid="F6">6c</xref>), widely rounded; mesosternal process long, triangular, rounded apically. <bold><italic>Abdomen</italic></bold> (Fig. <xref ref-type="fig" rid="F6">6c</xref>) dark brown, with dense, pale hairs. <bold><italic>Genitalia</italic></bold> (Fig. <xref ref-type="fig" rid="F6">6d, e</xref>). Parameres not constricted at base, sides parallel, widely tapering and pointed apically. <bold>Female</bold> unknown.</p><fig id="F6" position="float" orientation="portrait"><object-id xmlns:xlink="http://www.w3.org/1999/xlink" content-type="doi" xlink:type="simple">10.3897/zookeys.1261.172411.figure6</object-id><object-id xmlns:xlink="http://www.w3.org/1999/xlink" content-type="arpha" xlink:type="simple">BBC4C61E-5C04-55FF-A1A4-759577AA52AC</object-id><label>Figure 6.</label><caption><p>Habitus of <italic><tp:taxon-name><tp:taxon-name-part taxon-name-part-type="genus" reg="Phloeotrinus">Phloeotrinus</tp:taxon-name-part> <tp:taxon-name-part taxon-name-part-type="species" reg="elongatus">elongatus</tp:taxon-name-part></tp:taxon-name></italic> sp. nov. <bold>a.</bold> Male, dorsal view; <bold>b.</bold> Male, front view; <bold>c.</bold> Male, ventral view; <bold>d.</bold> Male aedeagus, ventral view; <bold>e.</bold> Sternite IX and tergite IX, ventral view; <bold>f.</bold> Holotype labels. Scale bars: 5 mm (<bold>a, c</bold>); 0.5 mm (<bold>d, e</bold>); not to scale (<bold>b, f</bold>).</p></caption><graphic xmlns:xlink="http://www.w3.org/1999/xlink" xlink:href="zookeys-1261-223_article-172411__-g006.jpg" position="float" orientation="portrait" xlink:type="simple" id="oo_1479537.jpg"><uri content-type="original_file" xlink:type="simple">https://binary.pensoft.net/fig/1479537</uri></graphic></fig></tp:treatment-sec><tp:treatment-sec sec-type="etymology" id="SECID0EAFAG"><title>Etymology.</title><p>The specific name refers to its elongate body. Latin, <italic><tp:taxon-name><tp:taxon-name-part taxon-name-part-type="genus" reg="Lederina"/><tp:taxon-name-part taxon-name-part-type="species" reg="elongata">elongata</tp:taxon-name-part></tp:taxon-name></italic> (elongate); an adjective.</p></tp:treatment-sec><tp:treatment-sec sec-type="Collection circumstances" id="SECID0EQFAG"><title>Collection circumstances.</title><p>Same locality and habitat as <italic><tp:taxon-name><tp:taxon-name-part taxon-name-part-type="genus" reg="Phloiotrya">P.</tp:taxon-name-part> <tp:taxon-name-part taxon-name-part-type="species" reg="similis">similis</tp:taxon-name-part></tp:taxon-name></italic> sp. nov., as given above.</p></tp:treatment-sec><tp:treatment-sec sec-type="distribution" id="SECID0EBGAG"><title>Distribution.</title><p>China: Guizhou Province: Leishan County: Mount Leigong.</p></tp:treatment-sec><ref-list><ref id="B14"><mixed-citation xmlns:xlink="http://www.w3.org/1999/xlink" xlink:type="simple"><person-group><name name-style="western"><surname>Toyoshima</surname><given-names>R</given-names></name><name name-style="western"><surname>Ishikawa</surname><given-names>Y</given-names></name></person-group> (<year>2000</year>) <article-title>A new Taiwanese species of the <tp:taxon-name><tp:taxon-name-part taxon-name-part-type="family">Tetratomidae</tp:taxon-name-part></tp:taxon-name> and three new Japanese species of the <tp:taxon-name><tp:taxon-name-part taxon-name-part-type="family">Melandryidae</tp:taxon-name-part></tp:taxon-name> (<tp:taxon-name><tp:taxon-name-part taxon-name-part-type="order">Coleoptera</tp:taxon-name-part></tp:taxon-name>, <tp:taxon-name><tp:taxon-name-part taxon-name-part-type="clade">Heteromera</tp:taxon-name-part></tp:taxon-name>).</article-title><source>Elytra</source><volume>28</volume>(<issue>1</issue>): <fpage>173</fpage>–<lpage>191</lpage>.</mixed-citation></ref></ref-list></tp:taxon-treatment>
